# Supplementary material for: The Potential of Thymus serpyllum Essential Oil as an Antibacterial Agent against Pseudomonas aeruginosa in the Preservation of Sous Vide Red Deer Meat
Source: Foods. 2024 Sep 28;13(19):3107. doi: 10.3390/foods13193107 (PMC11476099; doi:10.3390/foods13193107)
Supplement: Supplementary file 1 [file foods-13-03107-s001.zip]

Archive with 1 entries (1 files):
- foods-3206925-supplementary.pdf
